# Supplementary material for: Phosphate Low-Melting Glasses as Synergist in Flame-Retardant Cable Sheath Composition: Performance and Mode of Action
Source: Polymers (Basel). 2025 Oct 3;17(19):2679. doi: 10.3390/polym17192679 (PMC12526736; doi:10.3390/polym17192679)
Supplement: Supplementary file 1 [file polymers-17-02679-s001.zip]

Archive with 1 entries (1 files):
- polymers-3874104-supplementary.pdf
